# Supplementary material for: Pneumococcal Colonization and Virulence Factors Identified Via Experimental Evolution in Infection Models
Source: Mol Biol Evol. 2021 Jan 27;38(6):2209–26. doi: 10.1093/molbev/msab018 (PMC8136498; doi:10.1093/molbev/msab018)
Supplement: msab018_Supplementary_Data [file msab018_supplementary_data.zip]

Archive with 5 entries (5 files):
- Green_et_al_SuppFigures_04122020.pdf
- Supplementary Materials and Methods_Final.pdf
- Supplementary_Dataset_1.xlsx
- Supplementary_Dataset_2.xlsx
- Supplementary_Dataset_3.xlsx
